# Supplementary material for: Health of Black Populations and Sexual and Gender Minorities in Health Education: A Scoping Review
Source: Nurs Rep. 2026 Jul 2;16(7):231. doi: 10.3390/nursrep16070231 (PMC13415247; doi:10.3390/nursrep16070231)
Supplement: Supplementary file 1 [file nursrep-16-00231-s001.zip]

Archive with 1 entries (1 files):
- nursrep-4294451-supplementary.pdf
